# Supplementary material for: VCF2Dis: an ultra-fast and efficient tool to calculate pairwise genetic distance and construct population phylogeny from VCF files
Source: Gigascience. 2025 Apr 4;14:giaf032. doi: 10.1093/gigascience/giaf032 (PMC11970368; doi:10.1093/gigascience/giaf032)
Supplement: giaf032_Supplemental_Files [file giaf032_supplemental_files.zip]

Archive with 2 entries (2 files):
- Additional file 2.xlsx
- Addtionally_File1-revise.docx
