# Supplementary material for: VCF2Dis: an ultra-fast and efficient tool to calculate pairwise genetic distance and construct population phylogeny from VCF files
Source: Gigascience. 2025 Apr 4;14:giaf032. doi: 10.1093/gigascience/giaf032 (PMC11970368; doi:10.1093/gigascience/giaf032)
Supplement: giaf032_Supplemental_Files [file giaf032_supplemental_files.zip › Additional file 2.xlsx]

## Sheet: Table S1
The performance comparison of the distance calculation step using VCF2Dis, fastreeR, and ngsDist was conducted across varying numbers of variants in 91 samples
samples	Variants(million)	VCF2Dis		fastreeR		ngsDist
		time(s)	memeory(GB)	time(s)	memory(GB)	time(s)	memory(GB)
91	1	24.98	0.163	226.77	24.18	590.07	4.11409
91	2	42.38	0.163	404.69	33.91	1182.45	8.19274
91	3	60.13	0.163	601.18	42.15	1776.01	12.2494
91	4	77.45	0.163	881.73	47.35	2396.18	16.3289
91	5	95.19	0.163	1059.07	52.69	2984.67	20.3957
91	6	112.92	0.163	1308.4	55.97	3740.16	24.4641
91	7	130.36	0.163	1465.51	57.04	4203.07	28.5333
91	8	148.1	0.163	1635.45	59.24	5001.41	32.5983
91	9	165.68	0.163	2059.79	59.95	5626.41	36.6717
91	10	184.11	0.163	2303.94	60.4	6492.12	40.7355
The performance comparison of the distance calculation step using VCF2Dis, fastreeR, and ngsDist was conducted across varying numbers of individuals with 2 million variants
Varaints(million)	Samples	Memory						Running Time
		KB			GB			seconds			minutes
		fastreeR	VCF2Dis	ngsDist	fastreeR	VCF2Dis	ngsDist	fastreeR	VCF2Dis	ngsDist	fastreeR	VCF2Dis	ngsDist
2	100	42109084	3200	9734348	40.16	0	9.2834	306	38	1461.46	5.09	0.64	24.3577
2	200	42932288	3840	19474824	40.94	0	18.5726	828	139	5832.21	13.8	2.32	97.2035
2	300	47221100	4480	29199348	45.0336	0.00427246	27.8467	1149.97	233.06	12894.1	19.1662	3.88433	214.902
2	400	52978772	5200	38944012	50.52	0	37.1399	1467	472	23126.4	24.44	7.87	385.44
2	500	55811116	5760	48679604	53.23	0.01	46.4245	2034	731	35722.1	33.89	12.19	595.369
2	600	66898928	5760	58398944	63.7998	0.00549316	55.6936	2965.51	1257.9	51028.9	49.4252	20.965	850.482
2	700	64906364	7040	68133168	61.8995	0.00671387	64.9769	3287.21	1733.01	69537.2	54.7868	28.8835	1158.95
2	800	57678492	8320	77881860	55.01	0.01	74.2739	6412	1862	91800.3	106.867	31.04	1530
2	900	66575220	9600	87604568	63.4911	0.00915527	83.5462	7494.73	2624.3	115344	124.912	43.7383	1922.39
2	1000	58049216	10880	97341508	55.36	0.01	92.8321	10419	2990	142901	173.64	49.84	2381.68
2	1500	-	21120	-	-	0.02	-	-	6649.87	-	-	110.831	-
2	2000	-	34560	-	-	0.03	-	-	11806	-	-	196.77	-
2	2500	-	52480	-	-	0.05	-	-	19021	-	-	317.02	-
Note: - indicate not avaiable
Note: all the comparisons were conducted on the step of distance calculation

## Sheet: Table S2
The performance comparison of the distance calculation step between VCF2Dis_multi and VCF2Dis was conducted across varying sample sizes
Variants(million)	Samples	Running time	Running time	speedup	VCF2Dis_multi
		VCF2Dis	VCF2Dis_multi(threads=32)		Memory(KB)
2	100	38	15.56	2.44	3200
2	200	139	26.24	5.3	3840
2	300	233	42.82	5.44	4480
2	400	472	70.45	6.7	5200
2	500	731	84.87	8.61	5760
2	600	1258	110.05	11.43	5760
2	700	1733	134.63	12.87	7040
2	800	1862	168.1	11.08	8320
2	900	2624	195.53	13.42	9600
2	1000	2990	224.52	13.32	10880
2	1500	3312	452.48	14.7	21120
2	2000	11806	937.41	12.59	34560
2	2500	19021	1226.1	15.51	52480
The performance comparison of the distance calculation step between VCF2Dis_multi and VCF2Dis was conducted across varying numbers of variants
samples	Variants(million)	Time(s)		speedup	VCF2Dis_multi
		VCF2Dis	VCF2Dis_multi(threads=32)		Memory(GB)
91	1	24.98	8.13	3.07257	0.163
91	2	42.38	16.12	2.62903	0.163
91	3	60.13	22.679	2.65135	0.163
91	4	77.45	30.367	2.55047	0.163
91	5	95.19	37.977	2.50652	0.163
91	6	112.92	44.969	2.51106	0.163
91	7	130.36	54.121	2.40868	0.163
91	8	148.1	60.93	2.43066	0.163
91	9	165.68	68.82	2.40744	0.163
91	10	184.11	77.6	2.37255	0.163
Note: all the comparisons were conducted on the step of distance calculation

## Sheet: Table S3
The performance of multi-threaded VCF2Dis (VCF2Dis_multi) with different thread counts.
Table S3. The performance of the distance calculation step in the multi-threaded version of VCF2Dis (VCF2Dis_multi) was evaluated using different thread counts.
samples	variants(million)	threads	Time(s)	speedup	thread efficiency(%)
2504	1	1	9469.23	-	-
2504	1	2	6580.01	1.43909	71.9545
2504	1	4	3318.56	2.85342	71.3354
2504	1	8	1605.52	5.89792	73.724
2504	1	16	865.25	10.9439	68.3995
2504	1	32	486.23	19.4748	60.8587
Note: all the comparisons were conducted on the step of distance calculation
